# Supplementary material for: Exploring sensory, motor, and pain responses as potential side or therapeutic effects of sub-2 mA, 400 Hz transcranial pulsed current stimulation
Source: PLoS One. 2023 Dec 13;18(12):e0290137. doi: 10.1371/journal.pone.0290137 (PMC10718437; doi:10.1371/journal.pone.0290137)
Supplement: S2 File — (TXT) [file pone.0290137.s002.txt]

Sensory	Motor	Pain
0.310	0.59	1.10
0.529	0.74	1.47
0.430	0.69	1.52
0.320	0.60	1.32
0.480	0.71	1.39
0.541	0.82	1.50
0.390	0.69	1.50
0.410	0.75	1.30
0.620	0.90	1.40
0.470	0.80	1.56
0.590	0.90	1.60
0.370	0.57	1.60
0.420	0.65	1.45
0.350	0.61	1.33
0.460	0.74	1.41
0.420	0.80	1.42
0.360	0.61	1.53
0.440	0.72	1.40
0.600	0.91	1.40
0.540	0.83	1.50
0.580	0.87	1.44
0.420	1.00	1.40
0.530	0.90	1.62
0.370	0.83	1.43
0.390	0.92	1.55
0.440	1.00	1.72
0.470	0.88	1.57
0.350	0.89	1.34
0.510	0.79	1.60
0.430	0.81	1.60
